# Supplementary material for: Non-Invasive Imaging Including Line-Field Confocal Optical Coherence Tomography (LC-OCT) for Diagnosis of Cutaneous Lymphomas
Source: Cancers (Basel). 2024 Oct 25;16(21):3608. doi: 10.3390/cancers16213608 (PMC11544893; doi:10.3390/cancers16213608)
Supplement: Supplementary file 1 [file cancers-16-03608-s001.zip]

Archive with 1 entries (1 files):
- cancers-3218279-supplementary.pdf
